# Supplementary material for: Immunogenicity, Safety, and Protective Efficacy of Mucosal Vaccines Against Respiratory Infectious Diseases: A Systematic Review and Meta-Analysis
Source: Vaccines (Basel). 2025 Jul 31;13(8):825. doi: 10.3390/vaccines13080825 (PMC12389829; doi:10.3390/vaccines13080825)
Supplement: Supplementary file 1 [file vaccines-13-00825-s001.zip]

Archive with 1 entries (1 files):
- vaccines-3732593-supplementary.pdf
